# Supplementary material for: Risk Groups for Vaccine-Preventable Respiratory Infections in Children and Adults: An Overview of the Australian Environment
Source: Vaccines (Basel). 2025 Nov 30;13(12):1212. doi: 10.3390/vaccines13121212 (PMC12737586; doi:10.3390/vaccines13121212)
Supplement: Supplementary file 1 [file vaccines-13-01212-s001.zip]

Archive with 1 entries (1 files):
- vaccines-3984140-Supplementary.pdf
